# Supplementary material for: Morphometric and Molecular Insights into Hepatozoon spp. in Wild and Synanthropic Rodents from Southern and Southeastern Brazil
Source: Pathogens. 2025 Jul 31;14(8):756. doi: 10.3390/pathogens14080756 (PMC12389497; doi:10.3390/pathogens14080756)
Supplement: Supplementary file 1 [file pathogens-14-00756-s001.zip]

Archive with 1 entries (1 files):
- pathogens-3637838-supplementary.pdf
